# Supplementary material for: Effect of Significant Coronary Artery Stenosis on Prognosis in Patients with Vasospastic Angina: A Propensity Score-Matched Analysis
Source: J Clin Med. 2021 Jul 28;10(15):3341. doi: 10.3390/jcm10153341 (PMC8347544; doi:10.3390/jcm10153341)
Supplement: Supplementary file 1 [file jcm-10-03341-s001.zip]

Archive with 1 entries (1 files):
- jcm-1319169-supplementary.pdf
